# Supplementary material for: Barbaloin Alleviates Lung Ischemia-Reperfusion Injury by Dual-Targeting IL-6 and PNP
Source: Int J Mol Sci. 2026 Jun 10;27(12):5276. doi: 10.3390/ijms27125276 (PMC13300021; doi:10.3390/ijms27125276)
Supplement: Supplementary file 1 [file ijms-27-05276-s001.zip]

Archive with 10 entries (10 files):
- Figure S1.tif
- Figure S2.tif
- Figure S3.tif
- Supplementary Material-Original Images for Blots or Gels or Microscopy.pdf
- Supplementary Table S1.pdf
- Supplementary Table S2.pdf
- Supplementary Table S3.pdf
- Supplementary Table S4.pdf
- Supplementary Table S5.pdf
- Supplementary Material.pdf
